# Supplementary material for: Anti-SARS-CoV-2 IgM Antibody Levels Measured by an In-House ELISA in a Convalescent Latin Population Persist over Time and Exhibit Neutralizing Capacity to Several Variants of Concern
Source: Diagnostics (Basel). 2024 Oct 3;14(19):2209. doi: 10.3390/diagnostics14192209 (PMC11475847; doi:10.3390/diagnostics14192209)
Supplement: Supplementary file 1 [file diagnostics-14-02209-s001.zip]

Archive with 1 entries (1 files):
- diagnostics-3183579-supplementary.pdf
